# Supplementary material for: The largest theropod track site in Yunnan, China: a footprint assemblage from the Lower Jurassic Fengjiahe Formation
Source: PeerJ. 2021 Oct 5;9:e11788. doi: 10.7717/peerj.11788 (PMC8500084; doi:10.7717/peerj.11788)
Supplement: Supplemental Information 2 [file peerj-09-11788-s002.csv]

Number	M	L	W	LD II	LD III	LD IV	II-III	III-IV	II-IV	PL	SL	PA	L/W	PR	CPR	LR
XIY-002	-	-	14*	-	-	-	-	-	-	-	-	-	-	-	-	4
XIY-003	-	-	-	-	-	-	-	-	-	-	-	-	-	-	-	4
XIY-005	-	-	10.5	-	5*	-	-	-	-	-	-	-	-	-	-	4
XIY-006	-	-	7.6	-	-	-	-	-	-	-	-	-	-	-	-	4
XIY-009	-	12.5*	-	-	-	-	-	-	-	-	-	-	-	-	-	4
XIY-011	-	12.8	-	-	6.8	6.4*	-	-	-	-	-	-	-	-	-	4
XIY-012	-	-	-	-	-	-	-	-	-	-	-	-	-	-	-	4
XIY-016	-	-	-	-	-	-	-	-	-	-	-	-	-	-	-	4
XIY-019	-	-	-	-	6.2*	-	57*	-	-	-	-	-	-	-	-	4
XIY-021	-	-	-	-	-	-	-	-	-	-	-	-	-	-	-	4
XIY-023	-	-	9.8*	-	-	-	-	-	-	-	-	-	-	-	-	4
XIY-024	-	10.1	-	-	5.3*	-	-	-	-	-	-	-	-	-	-	4
XIY-025	-	9.8*	-	3.6	4.7*	-	56	-	-	-	-	-	-	-	-	4
XIY-030	-	10.7*	-	-	9.9*	-	-	-	-	-	-	-	-	-	-	4
XIY-033	-	19*	-	-	-	10*	-	-	-	-	-	-	-	-	-	4
XIY-034	-	21	-	-	11.3	8.9*	-	35	-	-	-	-	-	-	-	4
XIY-045	-	-	-	-	-	-	-	-	-	-	-	-	-	-	-	3
XIY-046	-	17	-	-	-	-	-	-	-	-	-	-	-	-	-	2
XIY-066	-	-	13.9	7.6	8.6*	8.3	56	21	77	-	-	-	-	-	-	2
XIY-067	-	12.6	-	5.6	7.7	-	33	39	72	-	-	-	-	-	-	2
XIY-068	-	-	-	-	-	-	30	30	60	-	-	-	-	-	-	2
XIY-069	-	-	16*	-	-	-	47*	29*	76*	-	-	-	-	-	-	2
XIY-082	-	11*	-	7.1	7.7*	-	38	-	-	-	-	-	-	-	-	2
XIY-083	-	12.2*	-	4.8	7.9*	5.6	-	-	-	-	-	-	-	-	-	2
XIY-084	-	12.7*	-	6.4	9.2	-	26	24	50	-	-	-	-	-	-	2
XIY-089	-	-	10.8*	7.74	-	9.2	19	19	38	-	-	-	-	-	-	2
XIY-090	-	-	16*	9.2	-	11.2*	23	17	40	-	-	-	-	-	-	2
XIY-091	-	-	-	-	-	-	-	-	-	-	-	-	-	-	-	2
XIY-092	-	13.1	-	5	8.6	-	23	-	-	-	-	-	-	-	-	2
XIY-093	-	16.2*	-	9	8.2*	-	34	26	60	-	-	-	-	-	-	2
XIY-094	-	-	17.9	8.5	11.2	7.1*	39	32	71	-	-	-	-	-	-	2
XIY-099	-	19.8*	-	-	10.2*	8.9*	-	31	-	-	-	-	-	-	-	2
XIY-100	-	-	13*	-	9.6*	-	22	34	56	-	-	-	-	-	-	2
XIY-103	-	10.2*	-	4.3	7	-	22	-	-	-	-	-	-	-	-	2
XIY-104	-	-	-	-	-	-	-	-	-	-	-	-	-	-	-	2
XIY-001	A	12	10	4.5	8.2	5.8	37	25	62	-	-	-	1.2	1.6	1.5	4
XIY-004	A	10	7.7	3.8	6.7	5	26	27	53	-	-	-	1.3	1.6	1.87	4
XIY-007	A	19	16	6.4	13.0*	8.8	24	27	51	-	-	-	1.19	1.2	1.31	4
XIY-008	A	17.0*	12	7.7	10.2	8.1	21	21	42	-	-	-	-	2.3	-	4
XIY-010	A	17.2	15.8	6.6	11.8	6.6	18	40	58	-	-	-	1.09	1.3	1.6	4
XIY-013	A	11.5	10.8	5.7	8	5.3	22	41	63	-	-	-	1.06	1.34	1.29	4
XIY-014	A	13.7	10.5	6.8	9.3	7.2	15	33	48	-	-	-	1.3	1.9	1.62	4
XIY-015	A	12.5	-	-	7.3	-	-	25	-	-	-	-	-	-	-	4
XIY-017	A	10.6*	9.6*	-	-	-	16	16	32	-	-	-	1.1	-	-	4
XIY-018	A	12	-	6.8*	6*	-	25	-	-	-	-	-	-	-	-	4
XIY-020	A	9.5	8.4	-	-	-	-	-	-	-	-	-	1.13	-	-	4
XIY-022	A	11.1*	10.8	4.7	6.7*	6	22	27	49	-	-	-	1.02	1.4	1.01	4
XIY-026-R1	A	17.6*	15.4	5.6	9.3*	5.1	27	25	52	94	-	-	1.14	0.98	2.85	4
XIY-026-L1	A	20.7	15	10	16.5	15	9	15	24	94	-	-	1.38	1.8	2.08	4
XIY-027	A	11.7	7.9	2.2	5.3	2.6*	24	25	49	-	-	-	1.48	2	1.7	4
XIY-028-L1	A	8.4*	7.2	-	7.2*	-	22	27	49	-	-	-	1.17	-	-	4
XIY-028-R1	A	10.5*	9.2	5.1	6.5	5.9	28	15	43	43	-	176	1.14	-	-	4
XIY-028-L2	A	9.8*	8.3	4.2	5.7*	5.3	24	20	44	41	84	175	1.18	1.58	0.98	4
XIY-028-R2	A	11.7	9	5	6	4.5	22	28	50	42	85	-	1.3	1.34	2.18	4
XIY-029	A	9.2*	7.7	-	3.4*	4.4	20	30	50	-	-	-	1.19	-	-	4
XIY-031	A	11.1*	9.6	4.6	7.8	5.2	44	44	88	-	-	-	1.16	1.75	3.72	4
XIY-032	A	15.7	9.8	5.7	11.3	6.3	18	18	36	-	-	-	1.6	1.41	1.52	4
XIY-035	A	20.5	11.3	11.2	15.1		35	-	-	-	-	-	1.81	-	-	4
XIY-036	A	13.7	7.7	6.4	11.4	6.7	11	13	24	-	-	-	1.78	-	1.19	4
XIY-037	A	19.4	15.3	7.4	11.3	11.8	23	19	42	-	-	-	1.27	-	-	4
XIY-038	A	14.5*	11.8	6.7	11.7	6.3	23	19	42	-	-	-	1.23	1.4	1.55	4
XIY-039	A	19.6*	-	12	15.4*	-	30	-	-	-	-	-	-	-	-	4
XIY-040	A	20.5	15	8.3	13.2	9.2	20	17	37	-	-	-	1.37	2.2	1.64	4
XIY-041	A	14.7*	14.7	6.6	12.2	8	30	20	50	-	-	-	1	-	-	4
XIY-042-R1	A	15.6*	14.6	8.6	9.4*	8.3*	16	22	38	46	-	-	1.07	-	-	4
XIY-042-L1	A	16.5	11.2	9.4	13.6	10.9*	15	14	29	-	-	-	1.47	1.29	1.46	4
XIY-043	A	10*	-	4.5*	7*	-	30	31	61	-	-	-	-	-	-	4
XIY-044	A	16	12	7.5	11.5	8	17	19	36	-	-	-	1.33	-	-	4
XIY-047-R1	A	19.2	17.2*	8.7	12.2	9.7*	39	25	64	58	-	-	1.12	-	2.69	3
XIY-047-L1	A	19.2*	18.7	6.2	10.4	9.9	32	33	65	-	-	-	1.03	1.23	3.45	3
XIY-049	A	10.4	6.6	4.9	7.4	5.2*	17	18	35	-	-	-	1.58	1.26	1.48	3
XIY-050	A	14	13	5.8	8.7	5.7	24	21	45	-	-	-	1.08	1.6	2.08	3
XIY-051	A	12.7*	11.8	4.3	6.6	4.6	21	26	47	-	-	-	1.08	1.54	1.61	3
XIY-052	A	16.4	15	9	12.3	12.4	48	26	74	-	-	-	1.09	1	1.76	2
XIY-053	A	15.5	12.7	7.5	10.5	8.8	20	40	60	-	-	-	1.22	1.5	2.01	3
XIY-054	A	14.6	10.8	5.6	8.5	5.8	27	20	47	-	-	-	1.35	2.65	2.8	2
XIY-055	A	17.9*	-	-	-	-	-	-	-	-	-	-	-	-	-	2
XIY-056	A	11.9*	9.5	9	7.7*	12.5	21	21	42	-	-	-	1.25	1.9	2.1	2
XIY-057	A	15*	13	8.6	11.4	8.6	16	16	32	-	-	-	1.15	-	-	2
XIY-058	A	16.6	13	6.2	9.6	7	18	34	52	-	-	-	1.28	1.63	1.75	2
XIY-059	A	15.6	13.2	5	10.9	6	28	24	52	-	-	-	1.18	1.64	2.39	2
XIY-060-L1	A	11*	9.6	4.6	7.8	6	46	20	66	44	-	-	1.15	0.85	1.12	2
XIY-060-R1	A	11.5*	11	4.4	10	6.6	34	77	111	-	-	-	1.05	1.25	2.48	2
XIY-061	A	9.6*	11.36	4.2	7.4*	5.8	27	43	70	-	-	-	0.85	1.4	2.14	2
XIY-062	A	13.6*	13.2	7.6	10.6*	6.3	35	35	70	-	-	-	1.03	2.4	2.22	2
XIY-063	A	14.8*	13	5.3	9.5	7	37	33	70	-	-	-	1.14	1.51	3.82	2
XIY-064	A	14.3*	15	5.9	-	5.7	49	45	94	-	-	-	0.95	-	-	2
XIY-065	A	18	15	8	14.3	9.4	18	23	41	-	-	-	1.2	1.33	1.38	2
XIY-072	A	13.6	9.4	4.8	7.1	3.9*	28	20	48	-	-	-	1.45	1.47	1.3	2
XIY-073	A	13.1	9.9*	4.1*	9.4	3.4*	39	23	62	-	-	-	1.32	-	-	2
XIY-077	A	15.8*	13.4	7.6	10	9.6	16	23	39	-	-	-	1.18	1.67	1.94	2
XIY-078	A	15.8*	16	7	10.2*	13.4	21	29	50	-	-	-	0.99	-	-	2
XIY-079	A	13*	11	5.6	7.6	6.6	20	18	38	-	-	-	1.18	1.17	1.31	2
XIY-080	A	13.2*	11	5.2	9.6	7.2	22	24	46	-	-	-	1.2	1.23	1.46	2
XIY-081	A	12.1	9.6	5	9	5.6	27	31	58	-	-	-	1.26	1.52	1.9	2
XIY-085	A	15.2*	11.7*	4.4	10.9	6.6*	40	37	77	-	-	-	1.3	-	-	2
XIY-086	A	16.8	13	5.8	10.5	8.2	37	22	59	-	-	-	1.29	1.51	1.86	2
XIY-088	A	16.8	14.2	7.1	12.7	8.3	17	16	33	-	-	-	1.18	1.84	1.55	2
XIY-095	A	-	8.4*	3.8	4.3	3.6*	34	31	65	-	-	-	-	-	-	2
XIY-096	A	12.9	9.1	6.7	9.6	7.4	16	17	33	-	-	-	1.42	1.65	1.48	2
XIY-097	A	17.8	11.5	8.4	9.8	9.2*	25	21	46	-	-	-	1.55	1.82	2.58	2
XIY-098	A	14.4*	-	-	8.8	1.8*	-	23	-	-	-	-	-	-	-	2
XIY-101	A	19	9	6.3	10.9	7.6	19	16	35	-	-	-	2.11	2.16	1.8	2
XIY-102	A	15*	13	6.3	9.6	7.6	22	24	46	-	-	-	1.15	2	2.07	2
XIY-105	A	18*	15.6	4.6	10	7.8	41	31	72	-	-	-	1.15	1.57	2.41	1
XIY-106-L1	A	13	7.7*	-	9.6	9.3	30	21	51	42	-	-	1.69	-	-	1
XIY-106-R1	A	14	12	5.6	11.3	7.3	42	32	74	-	-	-	1.17	1.5	1.4	1
XIY-107	A	14.3*	12.7	7.3*	10*	10.5*	31	15	46	-	-	-	1.13	1.27	1.6	2
XIY-109	A	15	14	8	9	8*	17	11	28	-	-	-	1.07	-	1.12	4
XIY-110	A	15	14	8	10	9	15	30	45	-	-	-	1.07	-	-	4
XIY-111	A	14.5*	13	8.5	11	8.5*	19	24	43	-	-	-	1.12	-	-	4
XIY-112	A	15.5	11	6.5	10.5	7.5	15	17	32	-	-	-	1.41	1.38	1.41	4
XIY-070	B	27	-	-	18	16	-	32	-	-	-	-	-	-	-	2
XIY-071	B	30	26	15	20	18	39	31	70	-	-	-	1.15	2.3	4.59	2
XIY-074	B	27.5	25.8	13	18	15.5	31	38	69	-	-	-	1.07	2.3	4.57	2
XIY-075	B	28	24*	-	24.6	20.7	45	25	70	-	-	-	-	-	-	2
XIY-076	B	-	-	14.2*	-	-	33	-	-	-	-	-	-	-	-	2
XIY-087	B	28.2*	23.4*	10.4*	18.8	15.2	40	22	62	-	-	-	1.21	-	-	2
XIY-108	B	27.4*	25	17	17	10	44	25	69	-	-	-	1.1	1.82	3.62	4
XIY-048	C	38.8	40.4	17	24.5	23	34	38	74	-	-	-	0.96	1.6	3.12	3
